# Supplementary material for: The epidemiological survey of Coxiella burnetii in small ruminants and their ticks in western Iran
Source: BMC Vet Res. 2022 Jul 28;18:292. doi: 10.1186/s12917-022-03396-0 (PMC9336079; doi:10.1186/s12917-022-03396-0)
Supplement: Supplementary file 1 — Additional file 1. The cycling conditions for qPCR performed during study "The epidemiological survey of Coxiella burnetii in small ruminants and their ticks in western Iran. [file 12917_2022_3396_MOESM1_ESM.xlsx]

## Sheet: Blood
Additional file 1. Demographic information and individual qPCR results of C. burnetii in small ruminant blood samples in study "The epidemiological survey of Coxiella burnetii in small ruminants and their ticks in western Iran"
Blood Sample Code	Animal Type	Age	Gender	County	Village	qPCR for Coxiella	Cq in Postive qPCR
1	Sheep	5	Female	Marivan	RaSha Deh	Negative
2	Sheep	5	Female	Marivan	RaSha Deh	Negative
3	Sheep	5	Female	Marivan	RaSha Deh	Negative
4	Sheep	5	Female	Marivan	RaSha Deh	Negative
5	Sheep	3	Female	Marivan	RaSha Deh	Negative
6	Sheep	3	Male	Marivan	RaSha Deh	Negative
7	Sheep	4	Female	Marivan	RaSha Deh	Negative
8	Sheep	5	Female	Marivan	RaSha Deh	Negative
9	Sheep	5	Female	Marivan	RaSha Deh	Negative
10	Sheep	2	Female	Marivan	RaSha Deh	Negative
11	Sheep	2	Female	Marivan	RaSha Deh	Negative
12	Sheep	2	Female	Marivan	RaSha Deh	Negative
13	Sheep	4	Female	Marivan	RaSha Deh	Negative
14	Sheep	3	Female	Marivan	RaSha Deh	Negative
15	Sheep	3	Female	Marivan	RaSha Deh	Negative
16	Sheep	4	Female	Marivan	RaSha Deh	Negative
17	Sheep	2	Female	Marivan	RaSha Deh	Negative
18	Sheep	3	Female	Marivan	RaSha Deh	Negative
19	Sheep	2	Female	Marivan	RaSha Deh	Negative
20	Sheep	1	Female	Marivan	RaSha Deh	Negative
21	Sheep	1	Female	Marivan	RaSha Deh	Negative
22	Sheep	1	Female	Marivan	RaSha Deh	Negative
23	Sheep	5	Female	Marivan	RaSha Deh	Negative
24	Sheep	3	Female	Marivan	Ba Radashe	Negative
25	Sheep	2	Female	Marivan	Ba Radashe	Negative
26	Sheep	5	Female	Marivan	Ba Radashe	Negative
27	Sheep	3	Female	Marivan	Ba Radashe	Negative
28	Sheep	1	Male	Marivan	Ba Radashe	Negative
29	Sheep	3	Female	Marivan	Ba Radashe	Negative
30	Sheep	3	Female	Marivan	Ba Radashe	Negative
31	Sheep	1	Male	Marivan	Ba Radashe	Negative
32	Sheep	1	Female	Marivan	Ba Radashe	Negative
33	Sheep	3	Male	Marivan	Ba Radashe	Negative
34	Sheep	3	Female	Marivan	Ba Radashe	Negative
35	Sheep	3	Female	Marivan	Ba Radashe	Negative
36	Sheep	1	Female	Marivan	Ba Radashe	Negative
37	Sheep	2	Female	Marivan	Bashmagh	Negative
38	Sheep	6	Female	Marivan	Bashmagh	Negative
39	Sheep	1	Female	Marivan	Bashmagh	Negative
40	Sheep	6	Female	Marivan	Bashmagh	Negative
41	Sheep	1	Female	Marivan	Bashmagh	Negative
42	Sheep	2	Female	Marivan	Bashmagh	Negative
43	Sheep	2	Female	Marivan	Bashmagh	Negative
44	Sheep	2	Female	Marivan	Bashmagh	Negative
45	Sheep	2	Female	Marivan	Bashmagh	Negative
46	Sheep	6	Female	Marivan	Bashmagh	Negative
47	Sheep	1	Female	Baneh	Khori Abad	Negative
48	Sheep	1	Female	Baneh	Meidan Dam	Negative
49	Sheep	6	Female	Baneh	Meidan Dam	Negative
50	Sheep	1	Male	Baneh	Meidan Dam	Negative
51	Sheep	3	Female	Baneh	Rashid Ghale	Negative
52	Sheep	1	Female	Baneh	Rashid Ghale	Negative
53	Sheep	1	Female	Baneh	Rashid Ghale	Negative
54	Sheep	1	Female	Baneh	Rashid Ghale	Negative
55	Sheep	1	Female	Baneh	Rashid Ghale	Negative
56	Sheep	1	Female	Baneh	Rashid Ghale	Negative
57	Sheep	2	Female	Baneh	Savan	Negative
58	Sheep	1	Male	Baneh	Savan	Negative
59	Sheep	4	Female	Baneh	Savan	Negative
60	Sheep	4	Female	Baneh	Savan	Negative
61	Sheep	4	Female	Baneh	Savan	Negative
62	Sheep	4	Female	Sanandaj	Doshan	Negative
63	Sheep	4	Female	Sanandaj	Doshan	Negative
64	Sheep	4	Female	Sanandaj	Meidan Dam	Negative
65	Sheep	2	Female	Sanandaj	Meidan Dam	Negative
66	Sheep	2	Female	Divandarreh	Ghale Ro Talleh	Negative
67	Sheep	2	Female	Divandarreh	Ghale Ro Talleh	Negative
68	Sheep	2	Female	Divandarreh	Ghale Ro Talleh	Positive	35.5
69	Sheep	2	Female	Divandarreh	Ghale Ro Talleh	Negative
70	Sheep	2	Female	Divandarreh	Ghale Ro Talleh	Positive	33.8
71	Sheep	2	Female	Divandarreh	Ghale Ro Talleh	Negative
72	Sheep	2	Female	Divandarreh	Ghale Ro Talleh	Negative
73	Sheep	2	Female	Divandarreh	Ghale Ro Talleh	Negative
74	Sheep	2	Female	Divandarreh	Ghale Ro Talleh	Negative
75	Sheep	2	Female	Divandarreh	Ghale Ro Talleh	Negative
76	Sheep	2	Female	Divandarreh	Ghale Ro Talleh	Negative
77	Sheep	2	Female	Divandarreh	Ghale Ro Talleh	Negative
78	Sheep	2	Female	Divandarreh	Ghale Ro Talleh	Negative
79	Sheep	2	Female	Divandarreh	Ghale Ro Talleh	Negative
80	Sheep	1	Female	Divandarreh	Kile Kabod	Negative
81	Sheep	1	Female	Divandarreh	Kile Kabod	Negative
82	Sheep	1	Female	Divandarreh	Kile Kabod	Negative
83	Sheep	1	Female	Divandarreh	Kile Kabod	Negative
84	Sheep	1	Female	Divandarreh	Kile Kabod	Negative
85	Sheep	3	Female	Divandarreh	Ghale Ro Talleh	Negative
86	Goat	5	Female	Divandarreh	Ghale Ro Talleh	Negative
87	Sheep	3	Female	Divandarreh	Ghale Ro Talleh	Negative
88	Sheep	3	Female	Divandarreh	Ghale Ro Talleh	Negative
89	Sheep	3	Female	Divandarreh	Ghale Ro Talleh	Negative
90	Sheep	3	Female	Divandarreh	Ghale Ro Talleh	Negative
91	Sheep	3	Male	Divandarreh	Ghale Ro Talleh	Negative
92	Goat	1	Female	Divandarreh	Ghale Ro Talleh	Negative
93	Sheep	1	Male	Divandarreh	Ghale Ro Talleh	Negative
94	Sheep	3	Female	Divandarreh	Ghale Ro Talleh	Negative
95	Sheep	3	Female	Divandarreh	Ghale Ro Talleh	Negative
96	Sheep	3	Female	Divandarreh	Ghale Ro Talleh	Negative
97	Sheep	4	Female	Divandarreh	Zafar Abad	Negative
98	Sheep	4	Female	Divandarreh	Zafar Abad	Negative
99	Sheep	4	Female	Divandarreh	Zafar Abad	Negative
100	Sheep	4	Female	Divandarreh	Zafar Abad	Negative
101	Sheep	4	Female	Divandarreh	Zafar Abad	Negative
102	Sheep	4	Female	Divandarreh	Zafar Abad	Negative
103	Goat	4	Female	Divandarreh	Zafar Abad	Negative
104	Sheep	4	Female	Divandarreh	Zafar Abad	Negative
105	Goat	4	Female	Divandarreh	Zafar Abad	Negative
106	Sheep	4	Female	Divandarreh	Zafar Abad	Negative
107	Sheep	1	Female	Divandarreh	Zafar Abad	Negative
108	Sheep	3	Female	Divandarreh	Zafar Abad	Negative
109	Sheep	3	Female	Divandarreh	Zafar Abad	Negative
110	Sheep	3	Female	Divandarreh	Zafar Abad	Negative
111	Sheep	3	Female	Divandarreh	Zafar Abad	Negative
112	Sheep	3	Female	Divandarreh	Zafar Abad	Negative
113	Sheep	3	Female	Divandarreh	Zafar Abad	Negative
114	Sheep	1	Female	Divandarreh	Zafar Abad	Negative
115	Sheep	1	Female	Divandarreh	Zafar Abad	Negative
116	Sheep	4	Female	Divandarreh	Zafar Abad	Negative
117	Sheep	4	Female	Divandarreh	Zafar Abad	Negative
118	Sheep	4	Female	Divandarreh	Zafar Abad	Negative
119	Sheep	4	Female	Divandarreh	Zafar Abad	Negative
120	Sheep	4	Female	Divandarreh	Zafar Abad	Negative
121	Sheep	4	Female	Divandarreh	Zafar Abad	Negative
122	Sheep	4	Female	Divandarreh	Zafar Abad	Negative
123	Sheep	4	Female	Divandarreh	Zafar Abad	Negative
124	Sheep	4	Female	Divandarreh	Zafar Abad	Negative
125	Sheep	4	Female	Divandarreh	Zafar Abad	Negative
126	Sheep	1	Female	Divandarreh	Zafar Abad	Negative
127	Sheep	1	Female	Divandarreh	Zafar Abad	Negative
128	Sheep	3	Female	Divandarreh	Zafar Abad	Negative
129	Sheep	3	Female	Divandarreh	Zafar Abad	Negative
130	Sheep	3	Female	Divandarreh	Zafar Abad	Negative
131	Sheep	3	Female	Divandarreh	Zafar Abad	Negative
132	Sheep	3	Female	Divandarreh	Zafar Abad	Negative
133	Sheep	3	Female	Divandarreh	Zafar Abad	Negative
134	Sheep	3	Female	Divandarreh	Zafar Abad	Negative
135	Sheep	4	Female	Divandarreh	Zafar Abad	Negative
136	Sheep	4	Female	Divandarreh	Zafar Abad	Negative
137	Sheep	4	Female	Divandarreh	Zafar Abad	Negative
138	Sheep	4	Female	Divandarreh	Zafar Abad	Negative
139	Sheep	4	Female	Divandarreh	Zafar Abad	Negative
140	Sheep	4	Female	Divandarreh	Zafar Abad	Negative
141	Sheep	5	Female	Divandarreh	Ghale Ro Talleh	Negative
142	Sheep	5	Female	Divandarreh	Ghale Ro Talleh	Negative
143	Sheep	5	Female	Divandarreh	Ghale Ro Talleh	Negative
144	Sheep	6	Female	Divandarreh	Ghale Ro Talleh	Negative
145	Sheep	6	Female	Divandarreh	Ghale Ro Talleh	Negative
146	Sheep	6	Female	Divandarreh	Ghale Ro Talleh	Negative
147	Sheep	6	Female	Divandarreh	Ghale Ro Talleh	Negative
148	Sheep	4	Female	Divandarreh	Ghale Ro Talleh	Negative
149	Sheep	4	Female	Divandarreh	Ghale Ro Talleh	Negative
150	Sheep	4	Female	Divandarreh	Ghale Ro Talleh	Negative
151	Goat	4	Female	Divandarreh	Yapel	Negative
152	Goat	4	Female	Divandarreh	Yapel	Negative
153	Goat	4	Female	Divandarreh	Yapel	Negative
154	Goat	3	Female	Divandarreh	Yapel	Negative
155	Sheep	3	Female	Divandarreh	Yapel	Negative
156	Sheep	3	Female	Divandarreh	Yapel	Negative
157	Sheep	4	Male	Divandarreh	Yapel	Negative
158	Sheep	4	Female	Divandarreh	Yapel	Negative
159	Sheep	4	Female	Divandarreh	Yapel	Negative
160	Sheep	5	Female	Divandarreh	Ebrahim Abad	Negative
161	Goat	6	Female	Divandarreh	Ebrahim Abad	Negative
162	Sheep	5	Female	Divandarreh	Ebrahim Abad	Negative
163	Sheep	5	Female	Divandarreh	Zafar Abad	Negative
164	Sheep	5	Female	Divandarreh	Zafar Abad	Negative
165	Sheep	5	Female	Divandarreh	Zafar Abad	Negative
166	Sheep	2	Female	Divandarreh	Zafar Abad	Negative
167	Sheep	3	Female	Divandarreh	Zafar Abad	Negative
168	Sheep	5	Female	Divandarreh	Zafar Abad	Negative
169	Sheep	5	Female	Divandarreh	Zafar Abad	Negative
170	Sheep	5	Male	Divandarreh	Zafar Abad	Negative
171	Sheep	3	Female	Divandarreh	Zafar Abad	Negative
172	Sheep	3	Female	Divandarreh	Zafar Abad	Negative
173	Goat	5	Male	Divandarreh	Zafar Abad	Negative
174	Sheep	3	Female	Divandarreh	Zafar Abad	Negative
175	Sheep	2	Male	Divandarreh	Sharif Abad	Negative
176	Sheep	4	Female	Divandarreh	Sharif Abad	Negative
177	Sheep	4	Female	Divandarreh	Sharif Abad	Negative
178	Sheep	4	Female	Divandarreh	Sharif Abad	Negative
179	Sheep	4	Female	Divandarreh	Sharif Abad	Negative
180	Sheep	4	Female	Divandarreh	Sharif Abad	Negative
181	Sheep	4	Female	Divandarreh	Sharif Abad	Negative
182	Sheep	4	Female	Divandarreh	Sharif Abad	Negative
183	Sheep	2	Female	Divandarreh	Sharif Abad	Negative
184	Sheep	2	Female	Divandarreh	Sharif Abad	Negative
185	Sheep	3	Female	Divandarreh	Sharif Abad	Negative
186	Sheep	3	Female	Divandarreh	Sharif Abad	Negative
187	Sheep	3	Female	Divandarreh	Sharif Abad	Negative
188	Sheep	5	Female	Divandarreh	Sharif Abad	Negative
189	Sheep	2	Female	Divandarreh	Kalakan	Negative
190	Sheep	5	Female	Divandarreh	Kalakan	Negative
191	Sheep	5	Male	Divandarreh	Kalakan	Negative
192	Sheep	5	Female	Divandarreh	Kalakan	Negative
193	Sheep	5	Female	Divandarreh	Kalakan	Negative
194	Sheep	4	Female	Divandarreh	Kalakan	Negative
195	Sheep	4	Female	Divandarreh	Kalakan	Negative
196	Sheep	4	Female	Divandarreh	Kalakan	Negative
197	Sheep	3	Female	Divandarreh	Kalakan	Negative
198	Sheep	3	Female	Divandarreh	Kalakan	Negative
199	Sheep	3	Female	Divandarreh	Kalakan	Negative
200	Sheep	3	Female	Divandarreh	Kalakan	Negative
201	Sheep	3	Female	Divandarreh	Kalakan	Negative
202	Sheep	2	Male	Divandarreh	Kalakan	Negative
203	Sheep	3	Female	Divandarreh	Kalakan	Negative
204	Sheep	3	Female	Divandarreh	Kalakan	Negative
205	Sheep	3	Female	Divandarreh	Kalakan	Negative
206	Sheep	3	Female	Divandarreh	Kalakan	Negative
207	Sheep	3	Female	Divandarreh	Kalakan	Negative
208	Sheep	4	Female	Divandarreh	Kalakan	Negative
209	Sheep	4	Female	Divandarreh	Kalakan	Negative
210	Sheep	4	Female	Divandarreh	Kalakan	Negative
211	Sheep	5	Female	Divandarreh	Sharif Abad	Negative
212	Sheep	5	Female	Divandarreh	Sharif Abad	Negative
213	Sheep	5	Female	Divandarreh	Sharif Abad	Negative
214	Sheep	5	Female	Divandarreh	Sharif Abad	Negative
215	Sheep	5	Female	Divandarreh	Sharif Abad	Negative
216	Sheep	5	Female	Divandarreh	Sharif Abad	Negative
217	Sheep	5	Female	Divandarreh	Sharif Abad	Negative
218	Sheep	5	Female	Divandarreh	Sharif Abad	Negative
219	Sheep	5	Female	Divandarreh	Sharif Abad	Negative
220	Sheep	5	Female	Divandarreh	Sharif Abad	Negative
221	Sheep	5	Female	Divandarreh	Sharif Abad	Negative
222	Sheep	5	Female	Divandarreh	Sharif Abad	Negative
223	Sheep	5	Female	Divandarreh	Sharif Abad	Negative
224	Sheep	5	Female	Divandarreh	Sharif Abad	Negative
225	Sheep	5	Female	Divandarreh	Sharif Abad	Negative
226	Goat	5	Female	Divandarreh	Sharif Abad	Negative
227	Sheep	5	Female	Divandarreh	Sharif Abad	Negative
228	Sheep	5	Female	Divandarreh	Sharif Abad	Negative
229	Sheep	5	Female	Divandarreh	Sharif Abad	Negative
230	Goat	6	Female	Divandarreh	Kalakan	Negative
231	Goat	6	Female	Divandarreh	Kalakan	Negative
232	Goat	6	Female	Divandarreh	Kalakan	Negative
233	Goat	6	Female	Divandarreh	Kalakan	Negative
234	Goat	6	Female	Divandarreh	Kalakan	Negative
235	Goat	6	Female	Divandarreh	Kalakan	Negative
236	Sheep	4	Female	Divandarreh	Kalakan	Negative
237	Sheep	4	Female	Divandarreh	Kalakan	Negative
238	Sheep	6	Female	Divandarreh	Kalakan	Negative
239	Sheep	1	Male	Divandarreh	Kalakan	Negative
240	Sheep	4	Female	Divandarreh	Kalakan	Negative
241	Sheep	4	Female	Divandarreh	Kalakan	Negative
242	Sheep	4	Female	Divandarreh	Kalakan	Negative
243	Sheep	4	Female	Divandarreh	Kalakan	Negative
244	Sheep	4	Female	Divandarreh	Kalakan	Negative
245	Sheep	2	Male	Divandarreh	Kalakan	Negative
246	Goat	5	Female	Divandarreh	Kalakan	Negative
247	Sheep	1	Female	Divandarreh	Kalakan	Negative
248	Sheep	1	Female	Divandarreh	Kalakan	Negative
249	Sheep	3	Male	Divandarreh	Kalakan	Negative
250	Sheep	4	Female	Divandarreh	Kalakan	Negative

## Sheet: Tick
Additional file 1. Demographic information and individual qPCR results of C. burnetii in tick samples in study "The epidemiological survey of Coxiella burnetii in small ruminants and their ticks in western Iran"
Tick Sample Code	Anmal Type	County	Village	Farm Code	Tick	Tick Sex	qPCR for Coxiella	Cq in Postive qPCR
232	Goat	Divandarreh	Kalakan	27	Dermacentor marginatus	Female	Positive	35.7
233	Goat	Divandarreh	Kalakan	27	Dermacentor marginatus	male	Positive	35.5
234	Goat	Divandarreh	Kalakan	27	Dermacentor marginatus	male	Positive	33.9
235	Goat	Divandarreh	Kalakan	27	Dermacentor marginatus	Female	Positive	33.3
173	Goat	Divandarreh	Zafar Abad	26	Dermacentor marginatus	male	Negative
86	Goat	Divandarreh	Ghale Ro Talleh	9	Dermacentor marginatus	Female	Negative
92	Goat	Divandarreh	Doshan	6	Dermacentor marginatus	male	Negative
190	Sheep	Divandarreh	Kalakan	33	Dermacentor marginatus	male	Negative
191	Sheep	Divandarreh	Kalakan	33	Dermacentor marginatus	Female	Negative
193	Sheep	Divandarreh	Kalakan	33	Dermacentor marginatus	male	Negative
194	Sheep	Divandarreh	Kalakan	33	Dermacentor marginatus	male	Negative
195	Sheep	Divandarreh	Kalakan	33	Dermacentor marginatus	male	Negative
197	Sheep	Divandarreh	Kalakan	33	Dermacentor marginatus	male	Negative
198	Sheep	Divandarreh	Kalakan	33	Dermacentor marginatus	male	Negative
199	Sheep	Divandarreh	Kalakan	33	Dermacentor marginatus	Female	Negative
200	Sheep	Divandarreh	Kalakan	33	Dermacentor marginatus	Female	Negative
201	Sheep	Divandarreh	Kalakan	33	Dermacentor marginatus	male	Negative
202	Sheep	Divandarreh	Kalakan	33	Dermacentor marginatus	male	Positive	33.8
203	Sheep	Divandarreh	Kalakan	33	Dermacentor marginatus	male	Positive	33.7
204	Sheep	Divandarreh	Kalakan	33	Dermacentor marginatus	Female	Positive	35.1
1	Sheep	Marivan	RaSha Deh	30	Dermacentor marginatus	Female	Negative
66	Sheep	Divandarreh	Ghale Ro Talleh	29	Dermacentor marginatus	Female	Negative
67	Sheep	Divandarreh	Ghale Ro Talleh	29	Dermacentor marginatus	male	Negative
68	Sheep	Divandarreh	Ghale Ro Talleh	29	Dermacentor marginatus	male	Positive	35.5
69	Sheep	Divandarreh	Ghale Ro Talleh	29	Dermacentor marginatus	male	Positive	35.9
70	Sheep	Divandarreh	Ghale Ro Talleh	29	Dermacentor marginatus	Female	Positive	35
71	Sheep	Divandarreh	Ghale Ro Talleh	29	Dermacentor marginatus	male	Positive	35.7
72	Sheep	Divandarreh	Ghale Ro Talleh	29	Dermacentor marginatus	Female	Negative
73	Sheep	Divandarreh	Ghale Ro Talleh	29	Dermacentor marginatus	male	Negative
74	Sheep	Divandarreh	Ghale Ro Talleh	29	Dermacentor marginatus	male	Positive	35.4
75	Sheep	Divandarreh	Ghale Ro Talleh	29	Dermacentor marginatus	male	Negative
76	Sheep	Divandarreh	Ghale Ro Talleh	29	Dermacentor marginatus	male	Negative
77	Sheep	Divandarreh	Ghale Ro Talleh	29	Dermacentor marginatus	Female	Negative
78	Sheep	Divandarreh	Ghale Ro Talleh	29	Dermacentor marginatus	male	Negative
79	Sheep	Divandarreh	Ghale Ro Talleh	29	Dermacentor marginatus	Female	Negative
94	Sheep	Divandarreh	Ghale Ro Talleh	29	Dermacentor marginatus	male	Negative
95	Sheep	Divandarreh	Ghale Ro Talleh	29	Dermacentor marginatus	male	Negative
96	Sheep	Divandarreh	Ghale Ro Talleh	29	Dermacentor marginatus	male	Negative
141	Sheep	Divandarreh	Ghale Ro Talleh	29	Dermacentor marginatus	Female	Negative
142	Sheep	Divandarreh	Ghale Ro Talleh	29	Dermacentor marginatus	male	Negative
143	Sheep	Divandarreh	Ghale Ro Talleh	29	Dermacentor marginatus	Female	Negative
144	Sheep	Divandarreh	Ghale Ro Talleh	29	Dermacentor marginatus	male	Negative
145	Sheep	Divandarreh	Ghale Ro Talleh	29	Dermacentor marginatus	Female	Negative
146	Sheep	Divandarreh	Ghale Ro Talleh	29	Dermacentor marginatus	male	Positive	35.8
147	Sheep	Divandarreh	Ghale Ro Talleh	29	Dermacentor marginatus	Female	Positive	31.2
149	Sheep	Divandarreh	Ghale Ro Talleh	29	Dermacentor marginatus	male	Negative
150	Sheep	Divandarreh	Ghale Ro Talleh	29	Dermacentor marginatus	Female	Negative
98	Sheep	Divandarreh	Zafar Abad	28	Dermacentor marginatus	male	Negative
99	Sheep	Divandarreh	Zafar Abad	28	Dermacentor marginatus	male	Negative
100	Sheep	Divandarreh	Zafar Abad	28	Dermacentor marginatus	male	Negative
101	Sheep	Divandarreh	Zafar Abad	28	Dermacentor marginatus	Female	Negative
102	Sheep	Divandarreh	Zafar Abad	28	Dermacentor marginatus	Female	Negative
104	Sheep	Divandarreh	Zafar Abad	28	Dermacentor marginatus	Female	Negative
106	Sheep	Divandarreh	Zafar Abad	28	Dermacentor marginatus	male	Negative
236	Sheep	Divandarreh	Kalakan	27	Dermacentor marginatus	male	Negative
237	Sheep	Divandarreh	Kalakan	27	Dermacentor marginatus	male	Positive	29.8
163	Sheep	Divandarreh	Zafar Abad	26	Dermacentor marginatus	male	Negative
164	Sheep	Divandarreh	Zafar Abad	26	Dermacentor marginatus	Female	Negative
165	Sheep	Divandarreh	Zafar Abad	26	Dermacentor marginatus	Female	Negative
166	Sheep	Divandarreh	Zafar Abad	26	Dermacentor marginatus	Female	Negative
167	Sheep	Divandarreh	Zafar Abad	26	Dermacentor marginatus	male	Negative
169	Sheep	Divandarreh	Zafar Abad	26	Dermacentor marginatus	male	Negative
170	Sheep	Divandarreh	Zafar Abad	26	Dermacentor marginatus	male	Negative
171	Sheep	Divandarreh	Zafar Abad	26	Dermacentor marginatus	Female	Negative
172	Sheep	Divandarreh	Zafar Abad	26	Dermacentor marginatus	Female	Negative
174	Sheep	Divandarreh	Zafar Abad	26	Dermacentor marginatus	male	Negative
238	Sheep	Divandarreh	Kalakan	25	Dermacentor marginatus	Female	Negative
239	Sheep	Divandarreh	Kalakan	25	Dermacentor marginatus	Female	Negative
240	Sheep	Divandarreh	Kalakan	25	Dermacentor marginatus	Female	Positive	34.9
241	Sheep	Divandarreh	Kalakan	25	Dermacentor marginatus	Female	Negative
242	Sheep	Divandarreh	Kalakan	25	Dermacentor marginatus	male	Negative
243	Sheep	Divandarreh	Kalakan	25	Dermacentor marginatus	Female	Negative
244	Sheep	Divandarreh	Kalakan	25	Dermacentor marginatus	Female	Negative
245	Sheep	Divandarreh	Kalakan	25	Dermacentor marginatus	male	Negative
247	Sheep	Divandarreh	Kalakan	25	Dermacentor marginatus	male	Negative
248	Sheep	Divandarreh	Kalakan	25	Dermacentor marginatus	Female	Negative
249	Sheep	Divandarreh	Kalakan	25	Dermacentor marginatus	Female	Negative
250	Sheep	Divandarreh	Kalakan	25	Dermacentor marginatus	Female	Negative
52	Sheep	Baneh	Rashid Ghale	23	Dermacentor marginatus	male	Negative
54	Sheep	Baneh	Rashid Ghale	23	Dermacentor marginatus	male	Positive	34.8
55	Sheep	Baneh	Rashid Ghale	23	Dermacentor marginatus	Female	Negative
25	Sheep	Marivan	Ba Radashe	22	Dermacentor marginatus	Female	Negative
205	Sheep	Divandarreh	Kalakan	21	Dermacentor marginatus	Female	Negative
206	Sheep	Divandarreh	Kalakan	21	Dermacentor marginatus	male	Negative
207	Sheep	Divandarreh	Kalakan	21	Dermacentor marginatus	Female	Positive	36
208	Sheep	Divandarreh	Kalakan	21	Dermacentor marginatus	male	Positive	33.3
209	Sheep	Divandarreh	Kalakan	21	Dermacentor marginatus	Female	Negative
210	Sheep	Divandarreh	Kalakan	21	Dermacentor marginatus	Female	Negative
175	Sheep	Divandarreh	Sharif Abad	20	Dermacentor marginatus	Female	Negative
176	Sheep	Divandarreh	Sharif Abad	20	Dermacentor marginatus	male	Positive	32.9
177	Sheep	Divandarreh	Sharif Abad	20	Dermacentor marginatus	Female	Negative
178	Sheep	Divandarreh	Sharif Abad	20	Dermacentor marginatus	male	Negative
179	Sheep	Divandarreh	Sharif Abad	20	Dermacentor marginatus	male	Negative
180	Sheep	Divandarreh	Sharif Abad	20	Dermacentor marginatus	male	Negative
181	Sheep	Divandarreh	Sharif Abad	20	Dermacentor marginatus	male	Negative
182	Sheep	Divandarreh	Sharif Abad	20	Dermacentor marginatus	Female	Positive	32.6
183	Sheep	Divandarreh	Sharif Abad	20	Dermacentor marginatus	male	Negative
184	Sheep	Divandarreh	Sharif Abad	20	Dermacentor marginatus	male	Negative
185	Sheep	Divandarreh	Sharif Abad	20	Dermacentor marginatus	male	Negative
186	Sheep	Divandarreh	Sharif Abad	20	Dermacentor marginatus	Female	Negative
187	Sheep	Divandarreh	Sharif Abad	20	Dermacentor marginatus	male	Negative
188	Sheep	Divandarreh	Sharif Abad	20	Dermacentor marginatus	male	Negative
211	Sheep	Divandarreh	Sharif Abad	20	Dermacentor marginatus	male	Negative
212	Sheep	Divandarreh	Sharif Abad	20	Dermacentor marginatus	Female	Positive	32.9
213	Sheep	Divandarreh	Sharif Abad	20	Dermacentor marginatus	male	Negative
215	Sheep	Divandarreh	Sharif Abad	20	Dermacentor marginatus	male	Negative
216	Sheep	Divandarreh	Sharif Abad	20	Dermacentor marginatus	Female	Positive	35.1
217	Sheep	Divandarreh	Sharif Abad	20	Dermacentor marginatus	Female	Negative
219	Sheep	Divandarreh	Sharif Abad	20	Dermacentor marginatus	male	Positive	35.8
220	Sheep	Divandarreh	Sharif Abad	20	Dermacentor marginatus	male	Positive	35.1
221	Sheep	Divandarreh	Sharif Abad	20	Dermacentor marginatus	male	Positive	35.8
222	Sheep	Divandarreh	Sharif Abad	20	Dermacentor marginatus	male	Negative
162	Sheep	Divandarreh	Ebrahim Abad	19	Dermacentor marginatus	Female	Negative
26	Sheep	Marivan	Ba Radashe	18	Dermacentor marginatus	male	Negative
226	Sheep	Divandarreh	Sharif Abad	17	Dermacentor marginatus	male	Negative
227	Sheep	Divandarreh	Sharif Abad	17	Dermacentor marginatus	male	Negative
229	Sheep	Divandarreh	Sharif Abad	17	Dermacentor marginatus	male	Positive	30.7
7	Sheep	Marivan	RaSha Deh	15	Dermacentor marginatus	male	Negative
10	Sheep	Marivan	RaSha Deh	15	Dermacentor marginatus	male	Negative
11	Sheep	Marivan	RaSha Deh	15	Dermacentor marginatus	Female	Negative
21	Sheep	Marivan	RaSha Deh	15	Dermacentor marginatus	male	Negative
158	Sheep	Divandarreh	Yapel	14	Dermacentor marginatus	Female	Negative
223	Sheep	Divandarreh	Sharif Abad	13	Dermacentor marginatus	Female	Negative
224	Sheep	Divandarreh	Sharif Abad	13	Dermacentor marginatus	male	Negative
225	Sheep	Divandarreh	Sharif Abad	13	Dermacentor marginatus	male	Negative
107	Sheep	Divandarreh	Zafar Abad	12	Dermacentor marginatus	male	Negative
85	Sheep	Divandarreh	Ghale Ro Talleh	9	Dermacentor marginatus	male	Negative
87	Sheep	Divandarreh	Ghale Ro Talleh	9	Dermacentor marginatus	male	Negative
88	Sheep	Divandarreh	Ghale Ro Talleh	9	Dermacentor marginatus	male	Positive	32.2
89	Sheep	Divandarreh	Ghale Ro Talleh	9	Dermacentor marginatus	male	Negative
90	Sheep	Divandarreh	Ghale Ro Talleh	9	Dermacentor marginatus	male	Negative
91	Sheep	Divandarreh	Ghale Ro Talleh	9	Dermacentor marginatus	male	Negative
80	Sheep	Divandarreh	Kile Kabod	7	Dermacentor marginatus	Female	Negative
81	Sheep	Divandarreh	Kile Kabod	7	Dermacentor marginatus	male	Negative
82	Sheep	Divandarreh	Kile Kabod	7	Dermacentor marginatus	male	Positive	30.1
83	Sheep	Divandarreh	Kile Kabod	7	Dermacentor marginatus	Female	Negative
84	Sheep	Divandarreh	Kile Kabod	7	Dermacentor marginatus	male	Positive	33
93	Sheep	Divandarreh	Doshan	6	Dermacentor marginatus	Female	Negative
39	Sheep	Marivan	Bashmagh	4	Dermacentor marginatus	male	Negative
65	Sheep	Divandarreh	Meidan Dam	3	Dermacentor marginatus	Female	Negative
108	Sheep	Divandarreh	Zafar Abad	1	Dermacentor marginatus	Female	Negative
109	Sheep	Divandarreh	Zafar Abad	1	Dermacentor marginatus	Female	Negative
113	Sheep	Divandarreh	Zafar Abad	1	Dermacentor marginatus	male	Negative
117	Sheep	Divandarreh	Zafar Abad	1	Dermacentor marginatus	Female	Negative
118	Sheep	Divandarreh	Zafar Abad	1	Dermacentor marginatus	male	Negative
119	Sheep	Divandarreh	Zafar Abad	1	Dermacentor marginatus	male	Negative
120	Sheep	Divandarreh	Zafar Abad	1	Dermacentor marginatus	Female	Negative
121	Sheep	Divandarreh	Zafar Abad	1	Dermacentor marginatus	male	Negative
124	Sheep	Divandarreh	Zafar Abad	1	Dermacentor marginatus	male	Negative
126	Sheep	Divandarreh	Zafar Abad	1	Dermacentor marginatus	male	Negative
127	Sheep	Divandarreh	Zafar Abad	1	Dermacentor marginatus	male	Negative
128	Sheep	Divandarreh	Zafar Abad	1	Dermacentor marginatus	Female	Negative
129	Sheep	Divandarreh	Zafar Abad	1	Dermacentor marginatus	Female	Negative
130	Sheep	Divandarreh	Zafar Abad	1	Dermacentor marginatus	male	Negative
131	Sheep	Divandarreh	Zafar Abad	1	Dermacentor marginatus	male	Negative
132	Sheep	Divandarreh	Zafar Abad	1	Dermacentor marginatus	Female	Negative
133	Sheep	Divandarreh	Zafar Abad	1	Dermacentor marginatus	male	Negative
134	Sheep	Divandarreh	Zafar Abad	1	Dermacentor marginatus	Female	Negative
135	Sheep	Divandarreh	Zafar Abad	1	Dermacentor marginatus	male	Negative
136	Sheep	Divandarreh	Zafar Abad	1	Dermacentor marginatus	Female	Negative
137	Sheep	Divandarreh	Zafar Abad	1	Dermacentor marginatus	Female	Negative
138	Sheep	Divandarreh	Zafar Abad	1	Dermacentor marginatus	Female	Negative
139	Sheep	Divandarreh	Zafar Abad	1	Dermacentor marginatus	male	Negative
140	Sheep	Divandarreh	Zafar Abad	1	Dermacentor marginatus	male	Negative
151	Goat	Divandarreh	Yapel	32	Haemaphysalis concinna	Female	Positive	35.2
152	Goat	Divandarreh	Yapel	32	Haemaphysalis concinna	Female	Negative
153	Goat	Divandarreh	Yapel	32	Haemaphysalis concinna	Female	Negative
230	Goat	Divandarreh	Kalakan	27	Haemaphysalis concinna	male	Negative
231	Goat	Divandarreh	Kalakan	27	Haemaphysalis concinna	male	Negative
246	Goat	Divandarreh	Kalakan	25	Haemaphysalis concinna	Female	Negative
161	Goat	Divandarreh	Ebrahim Abad	19	Haemaphysalis concinna	Female	Negative
154	Goat	Divandarreh	Yapel	11	Haemaphysalis concinna	Female	Negative
189	Sheep	Divandarreh	Kalakan	33	Haemaphysalis concinna	Female	Negative
192	Sheep	Divandarreh	Kalakan	33	Haemaphysalis concinna	male	Negative
196	Sheep	Divandarreh	Kalakan	33	Haemaphysalis concinna	Female	Negative
148	Sheep	Divandarreh	Ghale Ro Talleh	29	Haemaphysalis concinna	Female	Positive	33.9
214	Sheep	Divandarreh	Sharif Abad	20	Haemaphysalis concinna	Female	Negative
218	Sheep	Divandarreh	Sharif Abad	20	Haemaphysalis concinna	male	Negative
160	Sheep	Divandarreh	Ebrahim Abad	19	Haemaphysalis concinna	Female	Negative
228	Sheep	Divandarreh	Sharif Abad	17	Haemaphysalis concinna	male	Negative
159	Sheep	Divandarreh	Yapel	14	Haemaphysalis concinna	Female	Negative
155	Sheep	Divandarreh	Yapel	5	Haemaphysalis concinna	Female	Negative
156	Sheep	Divandarreh	Yapel	5	Haemaphysalis concinna	Female	Negative
157	Sheep	Divandarreh	Yapel	5	Haemaphysalis concinna	Female	Negative
125	Sheep	Divandarreh	Zafar Abad	1	Haemaphysalis concinna	male	Negative
53	Sheep	Baneh	Rashid Ghale	23	Haemaphysalis concinna	Female	Positive	29.9
59	Sheep	Baneh	Savan	16	Haemaphysalis concinna	male	Negative
57	Sheep	Baneh	Savan	10	Haemaphysalis concinna	male	Negative
62	Sheep	Sanandaj	Meidan Dam	31	Rhipicephalus turanicus	male	Positive	35.1
97	Sheep	Divandarreh	Zafar Abad	28	Rhipicephalus turanicus	Female	Negative
48	Sheep	Baneh	Meidan Dam	24	Rhipicephalus turanicus	Female	Negative
56	Sheep	Baneh	Rashid Ghale	23	Rhipicephalus turanicus	Female	Negative
24	Sheep	Marivan	Ba Radashe	22	Rhipicephalus turanicus	Female	Negative
4	Sheep	Marivan	RaSha Deh	15	Rhipicephalus turanicus	male	Negative
6	Sheep	Marivan	RaSha Deh	15	Rhipicephalus turanicus	Female	Negative
8	Sheep	Marivan	RaSha Deh	15	Rhipicephalus turanicus	male	Negative
12	Sheep	Marivan	RaSha Deh	15	Rhipicephalus turanicus	Female	Negative
13	Sheep	Marivan	RaSha Deh	15	Rhipicephalus turanicus	Female	Negative
14	Sheep	Marivan	RaSha Deh	15	Rhipicephalus turanicus	Female	Negative
15	Sheep	Marivan	RaSha Deh	15	Rhipicephalus turanicus	male	Negative
16	Sheep	Marivan	RaSha Deh	15	Rhipicephalus turanicus	Female	Negative
17	Sheep	Marivan	RaSha Deh	15	Rhipicephalus turanicus	Female	Negative
18	Sheep	Marivan	RaSha Deh	15	Rhipicephalus turanicus	Female	Negative
19	Sheep	Marivan	RaSha Deh	15	Rhipicephalus turanicus	Female	Negative
23	Sheep	Marivan	RaSha Deh	15	Rhipicephalus turanicus	male	Negative
37	Sheep	Marivan	Bashmagh	4	Rhipicephalus turanicus	male	Negative
40	Sheep	Marivan	Bashmagh	4	Rhipicephalus turanicus	male	Negative
41	Sheep	Marivan	Bashmagh	4	Rhipicephalus turanicus	Female	Negative
44	Sheep	Marivan	Bashmagh	4	Rhipicephalus turanicus	male	Negative
45	Sheep	Marivan	Bashmagh	4	Rhipicephalus turanicus	male	Negative
46	Sheep	Marivan	Bashmagh	4	Rhipicephalus turanicus	male	Negative
27	Sheep	Marivan	Ba Radashe	2	Rhipicephalus turanicus	Female	Negative
29	Sheep	Marivan	Ba Radashe	2	Rhipicephalus turanicus	Female	Negative
31	Sheep	Marivan	Ba Radashe	2	Rhipicephalus turanicus	Female	Negative
33	Sheep	Marivan	Ba Radashe	2	Rhipicephalus turanicus	male	Negative
34	Sheep	Marivan	Ba Radashe	2	Rhipicephalus turanicus	Female	Negative
36	Sheep	Marivan	Ba Radashe	2	Rhipicephalus turanicus	male	Negative
112	Sheep	Divandarreh	Zafar Abad	1	Rhipicephalus turanicus	Female	Negative
63	Sheep	Sanandaj	Meidan Dam	31	Rhipicephalus sanguineus	male	Negative
103	Sheep	Divandarreh	Zafar Abad	28	Rhipicephalus sanguineus	male	Negative
105	Sheep	Divandarreh	Zafar Abad	28	Rhipicephalus sanguineus	Female	Negative
168	Sheep	Divandarreh	Zafar Abad	26	Rhipicephalus sanguineus	male	Negative
49	Sheep	Baneh	Meidan Dam	24	Rhipicephalus sanguineus	Female	Negative
51	Sheep	Baneh	Rashid Ghale	23	Rhipicephalus sanguineus	Female	Negative
2	Sheep	Marivan	RaSha Deh	15	Rhipicephalus sanguineus	Female	Negative
5	Sheep	Marivan	RaSha Deh	15	Rhipicephalus sanguineus	male	Negative
9	Sheep	Marivan	RaSha Deh	15	Rhipicephalus sanguineus	Female	Negative
20	Sheep	Marivan	RaSha Deh	15	Rhipicephalus sanguineus	Female	Negative
22	Sheep	Marivan	RaSha Deh	15	Rhipicephalus sanguineus	Female	Negative
47	Sheep	Baneh	Khori Abad	8	Rhipicephalus sanguineus	male	Negative
38	Sheep	Marivan	Bashmagh	4	Rhipicephalus sanguineus	Female	Negative
42	Sheep	Marivan	Bashmagh	4	Rhipicephalus sanguineus	Female	Negative
43	Sheep	Marivan	Bashmagh	4	Rhipicephalus sanguineus	Female	Negative
28	Sheep	Marivan	Ba Radashe	2	Rhipicephalus sanguineus	Female	Negative
30	Sheep	Marivan	Ba Radashe	2	Rhipicephalus sanguineus	Female	Negative
32	Sheep	Marivan	Ba Radashe	2	Rhipicephalus sanguineus	Female	Negative
35	Sheep	Marivan	Ba Radashe	2	Rhipicephalus sanguineus	male	Negative
110	Sheep	Divandarreh	Zafar Abad	1	Rhipicephalus sanguineus	Female	Negative
111	Sheep	Divandarreh	Zafar Abad	1	Rhipicephalus sanguineus	Female	Negative
114	Sheep	Divandarreh	Zafar Abad	1	Rhipicephalus sanguineus	Female	Negative
115	Sheep	Divandarreh	Zafar Abad	1	Rhipicephalus sanguineus	male	Negative
116	Sheep	Divandarreh	Zafar Abad	1	Rhipicephalus sanguineus	Female	Negative
122	Sheep	Divandarreh	Zafar Abad	1	Rhipicephalus sanguineus	Female	Negative
123	Sheep	Divandarreh	Zafar Abad	1	Rhipicephalus sanguineus	male	Negative

## Sheet: Primers and probe in qPCR 
Additional file 1. Sequences of used primer/probe for qPCR during the study "The epidemiological survey of Coxiella burnetii in small ruminants and their ticks in western Iran"
Gene	Final conc and Primer/probe sequences
IS1111	900 nM forward primer (AAAACGGATAAAAAGAGTCTGTGGTT)
IS1111	900 nM reverse primer (CCACACAAGCGCGATTCAT)
IS1111	200 nM probe (6-FAM-AAAGCACTCATTGAGCGCCGCG-TAMRA)

## Sheet: qPCR mixture
Additional file 1. The qPCR mixture for qPCR performed during study ""The epidemiological survey of Coxiella burnetii in small ruminants and their ticks in western Iran"
Materials	Amounts (μl )
extracted DNA	4 μl
Mixture of primers (Forward and Reverse) and prob	1 μl
2X Real Q Plus Master Mix	10 μl
double-distilled water 5	5 μl
Final volum	20 μl

## Sheet: qPCR cycling condition
Additional file 1. The cycling conditions for qPCR performed during study "The epidemiological survey of Coxiella burnetii in small ruminants and their ticks in western Iran"
Condition	Temparature and time
Hold	10 minutes at 95°C
45 cycles	15 sec at 94°C and 60 sec at 60°C
